# Supplementary material for: Ropivacaine with intraspinal administration alleviates preeclampsia-induced kidney injury via glycocalyx /alpha 7 nicotinic acetylcholine receptor pathway
Source: Bioengineered. 2022 May 29;13(5):13131–40. doi: 10.1080/21655979.2022.2080365 (PMC9275932; doi:10.1080/21655979.2022.2080365)
Supplement: Supplemental Material [file KBIE_A_2080365_SM8074.zip]

Archive with 3 entries (3 files):
- Ethical approvement.pdf
- Microscopy images.zip
- Raw data.zip
